# Supplementary material for: Genome-wide association analysis and genomic prediction of salt tolerance trait in soybean germplasm
Source: Front Plant Sci. 2024 Nov 18;15:1494551. doi: 10.3389/fpls.2024.1494551 (PMC11610249; doi:10.3389/fpls.2024.1494551)
Supplement: Supplementary file 1 [file DataSheet1.xlsx]

## Sheet: ST1_Line.info
Supplementary Table S1a. List of 563 USDA GRIN soybean accession ID, name, orgin (country) and salt tolerance (S and T), ordered by origin (country), followed by 4-cluster.								S1b. List of 26 countries and their soybean accession numbers.				S1c. List of 150 Salt tolerant accessions, their countries with accession numbers.
Accession	Plant_name	Country	Salt_reaction	Salt_reaction (1, 9)	4-clusters			Country	Number of Accessions			Country	Number of Accessions
PI212604	No. 13100	Afghanistan	S	9	Q3			Japan	159			Japan	46
PI212605	No. 13101	Afghanistan	S	9	Q3			China	86			China	31
PI212606	No. 13123	Afghanistan	S	9	Q3			India	59			India	12
PI215811	No. 13100 B	Afghanistan	S	9	Q3			Korea, South	46			Suriname	7
PI222547	951-DCE-Sj-074	Argentina	S	9	Q1			Korea, North	28			Indonesia	6
PI222548	951-DCE-Sj-076	Argentina	S	9	Q1			South Africa	26			Nepal	5
PI222546	947-DCE-Sj-020-1	Argentina	T	1	Q4			Nepal	20			Peru	4
PI222550	951-DCE-Sj-096	Argentina	T	1	Q4			Indonesia	16			South Africa	4
PI201428	41 S 31	Australia	S	9	Q1			United States	16			Korea, North	3
PI201431	45 S 95	Australia	S	9	Q1			Suriname	13			Korea, South	3
PI201423	Wu-Kung 509	Australia	T	1	Q1			Thailand	10			Argentina	2
FC3659	Da Wu Don	China	S	9	Q1			Peru	7			France	2
PI36906		China	S	9	Q1			Afghanistan	4			Thailand	2
PI54610	No. 50	China	S	9	Q1			Argentina	4			United States	2
PI60296	Loh yuih bah	China	S	9	Q1			Australia	3			Australia	1
PI65342	Botanical Garden no 8	China	S	9	Q1			Mozambique	3			El Salvador	1
PI71570	No. 165	China	S	9	Q1			Myanmar	3			Guatemala	1
PI71667	No. 360	China	S	9	Q1			Pakistan	3			Venezuela	1
PI79825	N154	China	S	9	Q1			El Salvador	2			Unknown	17
PI79861		China	S	9	Q4			France	2
PI79862		China	S	9	Q1			Guatemala	2			Total of tolerant acessions	150
PI88461	Ohokubi	China	S	9	Q1			Malaysia	2
PI88490	Haouben	China	S	9	Q1			Colombia	1			Total of susceptible acessions	413
PI89061	6053	China	S	9	Q1			Turkey	1
PI89775	7221	China	S	9	Q1			Venezuela	1
PI90406	7401	China	S	9	Q1			Zimbabwe	1
PI90499	Black and white	China	S	9	Q1			Unknown	45
PI91100	6554	China	S	9	Q1
PI92567	7762	China	S	9	Q1			Total	563
PI92601	7796	China	S	9	Q1
PI123587	Hopei E602	China	S	9	Q1
PI123590	Hopei E610	China	S	9	Q1
PI165672	Kiangning Late	China	S	9	Q4
PI165673	Liuchow A	China	S	9	Q4
PI165674	Liuchow B	China	S	9	Q1
PI171436	Pan-San	China	S	9	Q1
PI171438	Hwa-an	China	S	9	Q2
PI171443	Tea-bean	China	S	9	Q1
PI171445	No. 332	China	S	9	Q4
PI171446	No. 373	China	S	9	Q4
PI200498	Manchuria Native	China	S	9	Q1
PI201421	Wu-Kung	China	S	9	Q1
PI201422	Wu-Kung	China	S	9	Q1
PI548449	Creole	China	S	9	Q1
PI548453	Easycook	China	S	9	Q1
PI548459	Hayseed	China	S	9	Q1
PI548463	Laredo	China	S	9	Q2
PI548466	Luthy	China	S	9	Q1
PI548472	Missoy	China	S	9	Q4
PI548473	Monetta	China	S	9	Q4
PI548478	Old Dominion	China	S	9	Q2
PI548480	Palmetto	China	S	9	Q4
PI548482	Pluto	China	S	9	Q4
PI548485	Roanoke	China	S	9	Q1
PI548489	Seminole	China	S	9	Q4
PI548491	Tarheel Black	China	S	9	Q1
PI548495	White Biloxi	China	S	9	Q4
PI91159S	6614	China	S	9	Q1
PI93055S	6937	China	S	9	Q1
PI103419A	No. 4-a	China	S	9	Q1
PI123577A	Hopei E-3	China	S	9	Q1
PI548402S	(Peking)	China	S	9	Q2
FC31572	Anwei	China	T	1	Q1
PI60273	Sixth Moon	China	T	1	Q1
PI71558	No. 151	China	T	1	Q1
PI71564	No. 157	China	T	1	Q1
PI71677	No. 23	China	T	1	Q1
PI79832	N184	China	T	1	Q1
PI90495	7547	China	T	1	Q1
PI90768	7582	China	T	1	Q1
PI103079	Shang tsai	China	T	1	Q1
PI165671	Great White	China	T	1	Q1
PI165675	Nanking 332	China	T	1	Q4
PI165676	Perfume	China	T	1	Q4
PI171437	Pan-San	China	T	1	Q2
PI171439	No. 3032 Green	China	T	1	Q4
PI171440	No. 3093 Green	China	T	1	Q4
PI171441	Mud-bean	China	T	1	Q2
PI171442	No. 3226 Brown	China	T	1	Q1
PI171444	No. 3233 Red mottled	China	T	1	Q2
PI179823	Changteh	China	T	1	Q4
PI179825	Paoting	China	T	1	Q4
PI548443	Barchet	China	T	1	Q4
PI548444	Biloxi	China	T	1	Q4
PI548445	CNS	China	T	1	Q4
PI548446	Charlee	China	T	1	Q4
PI548447	Cherokee	China	T	1	Q4
PI548448	Clemson	China	T	1	Q4
PI548455	Georgian	China	T	1	Q4
PI92707S	7902	China	T	1	Q1
PI90577	6487	China	S	9	Q1
PI210179	Seedcoat yellow	China.Taiwan	S	9	Q4
PI548454	Gatan	China.Taiwan	S	9	Q4
PI548490	Tanner	China.Taiwan	S	9	Q2
PI210178	Seedcoat black	China.Taiwan	T	1	Q4
PI548442	Avoyelles	China.Taiwan	T	1	Q4
PI548479	Otootan	China.Taiwan	T	1	Q4
PI208204	Java	Colombia	S	9	Q4
PI153682	Trinitaria	El Salvador	S	9	Q1
PI153681	Cibao	El Salvador	T	1	Q4
PI203400	Branca do Rio Grande	France	T	1	Q4
PI203405	Rio Grande	France	T	1	Q1
PI189402	55-50	Guatemala	S	9	Q4
PI164885	No. 15 Seed black	Guatemala	T	1	Q4
PI165563	Bhart	India	S	9	Q2
PI165578	Bhart	India	S	9	Q4
PI165583	Bhart	India	S	9	Q3
PI165896	Bhart	India	S	9	Q2
PI165914	Bhart	India	S	9	Q3
PI165926	Bhart	India	S	9	Q3
PI165929	Bhart	India	S	9	Q2
PI165943	Bhart	India	S	9	Q4
PI165947	Bhart	India	S	9	Q3
PI165989	Bhart	India	S	9	Q3
PI166028	Bhart	India	S	9	Q3
PI166032	Bhart	India	S	9	Q3
PI166048	Bhart	India	S	9	Q2
PI166105	Bhart	India	S	9	Q2
PI174856	No. 9623-A	India	S	9	Q4
PI174857	No. 9642-A	India	S	9	Q4
PI174858	No. 9694-A	India	S	9	Q4
PI174862	No. 10207	India	S	9	Q3
PI174863	No. 10267	India	S	9	Q2
PI174865	No. 10321	India	S	9	Q2
PI174866	No. 10327	India	S	9	Q3
PI174867	No. 10303	India	S	9	Q4
PI174868	No. 10331	India	S	9	Q4
PI175174	No. 9405-A	India	S	9	Q3
PI175175	No. 9434-A	India	S	9	Q4
PI175176	No. 9446-A	India	S	9	Q4
PI175179	No. 9618-A	India	S	9	Q2
PI175180	No. 9972	India	S	9	Q3
PI175181	No. 10002	India	S	9	Q2
PI175182	No. 10005	India	S	9	Q1
PI175183	No. 10010	India	S	9	Q3
PI175184	No. 10068	India	S	9	Q4
PI175185	No. 10073	India	S	9	Q2
PI175186	No. 10126	India	S	9	Q3
PI175187	No. 10144	India	S	9	Q3
PI175188	No. 10162	India	S	9	Q3
PI175190	No. 10183	India	S	9	Q3
PI175191	No. 10211	India	S	9	Q3
PI175192	No. 10234	India	S	9	Q3
PI175197	No. 10283	India	S	9	Q3
PI179935	Bhart	India	S	9	Q2
PI180051	No. 1	India	S	9	Q4
PI180445	Bhart	India	S	9	Q3
PI183929	Bhart	India	S	9	Q4
PI183930	No. 11629	India	S	9	Q4
PI194773	No. 11750	India	S	9	Q4
PI255734	Punjab No. 1	India	S	9	Q4
PI174859	No. 10055	India	T	1	Q4
PI174860	No. 10095	India	T	1	Q4
PI174861	No. 10194	India	T	1	Q3
PI175189	No. 10174	India	T	1	Q3
PI175193	No. 10239	India	T	1	Q3
PI175194	No. 10243	India	T	1	Q3
PI175195	No. 10257	India	T	1	Q3
PI175196	No. 10260	India	T	1	Q3
PI175198	No. 10294	India	T	1	Q3
PI175199	No. 10296	India	T	1	Q3
PI198078	Punjab-1	India	T	1	Q4
PI215693	Local variety	India	T	1	Q4
PI148259	Java 29	Indonesia	S	9	Q4
PI192868	Sumbing	Indonesia	S	9	Q1
PI192870	No. 441	Indonesia	S	9	Q4
PI192872	No. 449	Indonesia	S	9	Q4
PI192873	No. 450	Indonesia	S	9	Q4
PI192874	No. 520	Indonesia	S	9	Q4
PI219653	Reg. No. 29	Indonesia	S	9	Q4
PI219654	Ringgit 317	Indonesia	S	9	Q4
PI219655	Sumbing 452	Indonesia	S	9	Q4
PI219656	Reg. No. 520	Indonesia	S	9	Q4
FC31592	Giant Speckled	Indonesia	T	1	Q4
PI133226	Kedelee No. 367	Indonesia	T	1	Q4
PI192867	Ringgit	Indonesia	T	1	Q4
PI192869	No. 27	Indonesia	T	1	Q4
PI192871	No. 448	Indonesia	T	1	Q4
PI219652	Reg. No. 27	Indonesia	T	1	Q4
FC3981	F.H.B. 50818	Japan	S	9	Q1
PI59845	Sohgetsu	Japan	S	9	Q1
PI80468	Tsurunoko Daizu	Japan	S	9	Q1
PI80476	Sousei O Saya Eda Mame	Japan	S	9	Q1
PI80498	O tsubu aojiro daizu	Japan	S	9	Q1
PI81029	Chuseikurome daizu	Japan	S	9	Q1
PI81042	Kurakake daizu	Japan	S	9	Q1
PI81774	1485	Japan	S	9	Q1
PI84967	Shariin	Japan	S	9	Q1
PI85010	Yagi	Japan	S	9	Q1
PI86078	Shoryu A	Japan	S	9	Q1
PI86084	Nanbu kuro saya	Japan	S	9	Q1
PI86091	152(184)	Japan	S	9	Q1
PI86109	Sorachidaizu	Japan	S	9	Q1
PI86465	Itachi	Japan	S	9	Q1
PI86490	Shirohadaka	Japan	S	9	Q1
PI157469	Ryuc-u No. 3	Japan	S	9	Q1
PI157470	Ryuc u No. 3	Japan	S	9	Q1
PI171451	Kosamame	Japan	S	9	Q1
PI181543	No. 23	Japan	S	9	Q1
PI181545	No. 25	Japan	S	9	Q1
PI181547	No. 27	Japan	S	9	Q1
PI181556	No. 39	Japan	S	9	Q1
PI181560	No. 43	Japan	S	9	Q1
PI181561	No. 46	Japan	S	9	Q1
PI181562	No. 48	Japan	S	9	Q1
PI181564	No. 50	Japan	S	9	Q1
PI181566	No. 53	Japan	S	9	Q1
PI181567	No. 54	Japan	S	9	Q1
PI181568	No. 55	Japan	S	9	Q1
PI181569	No. 56	Japan	S	9	Q1
PI187154	Tambagura	Japan	S	9	Q1
PI187155	Urusan	Japan	S	9	Q1
PI187156	Urusan	Japan	S	9	Q1
PI200445	Aka Nida	Japan	S	9	Q1
PI200447	Akasome	Japan	S	9	Q1
PI200450	Akita ani	Japan	S	9	Q1
PI200459	Chi Ya Sengoku	Japan	S	9	Q1
PI200461	Chiya Kotsubu	Japan	S	9	Q1
PI200462	Daizu No. 1	Japan	S	9	Q1
PI200464	Daizu Uchida	Japan	S	9	Q1
PI200465	Fusanari Daizu	Japan	S	9	Q1
PI200469	Hanashirazu	Japan	S	9	Q1
PI200474	Hikage Daizu	Japan	S	9	Q1
PI200475	Hiroshima Kuro Daizu	Japan	S	9	Q1
PI200476	Hito Yoshi	Japan	S	9	Q1
PI200477	Hondo Daizu	Japan	S	9	Q1
PI200483	Kari Hane	Japan	S	9	Q1
PI200484	Kawara	Japan	S	9	Q1
PI200486	Kikuchi Nou No. 1	Japan	S	9	Q1
PI200487	Kinoshita	Japan	S	9	Q1
PI200490	Kiwami	Japan	S	9	Q1
PI200491	Kochi Aki Daizu	Japan	S	9	Q1
PI200492	Komata	Japan	S	9	Q1
PI200493	Kuma Zairai	Japan	S	9	Q1
PI200494	Kumazi No. 1	Japan	S	9	Q1
PI200500	Mejiro	Japan	S	9	Q1
PI200502	Misao	Japan	S	9	Q1
PI200505	Nagahashi	Japan	S	9	Q1
PI200506	Nakate No. 2	Japan	S	9	Q1
PI200507	Natsu Daizu No. 1	Japan	S	9	Q1
PI200509	Nishimura Daizu	Japan	S	9	Q1
PI200510	Nogoshi	Japan	S	9	Q1
PI200516	Okute	Japan	S	9	Q1
PI200523	San Goku	Japan	S	9	Q1
PI200529	Shiro Daizu No. 1	Japan	S	9	Q1
PI200534	Shironakafuto	Japan	S	9	Q1
PI200544	Tanba Kuro	Japan	S	9	Q1
PI200546	Wada ani	Japan	S	9	Q1
PI200553	Zairai Kuro Daizu	Japan	S	9	Q1
PI203404	Parana Precoce	Japan	S	9	Q1
PI205083	Akasaya	Japan	S	9	Q1
PI208782	Gin-Daizu	Japan	S	9	Q1
PI208783	Kaikon-Mame	Japan	S	9	Q1
PI208784	Kiyozi	Japan	S	9	Q1
PI208785	Kosa-Mame	Japan	S	9	Q1
PI209333	No. 3	Japan	S	9	Q1
PI209340	No. 10	Japan	S	9	Q4
PI219780	Asahi No. 6	Japan	S	9	Q1
PI219789	Shin No. 4	Japan	S	9	Q1
PI221972	Chakotsubu	Japan	S	9	Q1
PI221973	Kiyosato	Japan	S	9	Q1
PI224270	Howgyoku	Japan	S	9	Q1
PI224273	Ohita Ahidaizu No. 2	Japan	S	9	Q1
PI227214	Oku-mame	Japan	S	9	Q1
PI227219	Kotane	Japan	S	9	Q1
PI227221	Iyo Daizu	Japan	S	9	Q1
PI227222	Ippon Suzunari	Japan	S	9	Q1
PI227224	Ya Hazi	Japan	S	9	Q1
PI227555	Akazaya No. 1	Japan	S	9	Q1
PI227557	Geden shirazu	Japan	S	9	Q1
PI227567	Nanguntakedate	Japan	S	9	Q1
PI229315	Asahi nobo No. 48	Japan	S	9	Q1
PI229320	Ginjiro	Japan	S	9	Q1
PI229321	Hai-daizu	Japan	S	9	Q1
PI229337	Kurosaya	Japan	S	9	Q1
PI229346	Ojiro	Japan	S	9	Q1
PI229347	Ouu No. 4	Japan	S	9	Q1
PI229358	Soden-daizu	Japan	S	9	Q1
PI230972	No. 5	Japan	S	9	Q1
PI230975	No. 8	Japan	S	9	Q1
PI230976	No. 9	Japan	S	9	Q1
PI230977	No. 10	Japan	S	9	Q1
PI230978	No. 11	Japan	S	9	Q1
PI235347		Japan	S	9	Q1
PI238929	Karihatakiya	Japan	S	9	Q1
PI548457	Hahto	Japan	S	9	Q1
PI548486	Rokusun	Japan	S	9	Q1
PI548493	Tokyo	Japan	S	9	Q1
PI548496	Woods Yellow	Japan	S	9	Q1
PI81780S	(Tsurunoko)	Japan	S	9	Q1
PI85666S	(Hokkaido tsurunoko)	Japan	S	9	Q1
PI86045S	(Kokuonshokuzu)	Japan	S	9	Q1
PI81037	Kurakake Daizu	Japan	T	1	Q1
PI85897	Koshoku Akidaizu	Japan	T	1	Q4
PI94159	Kiizaya	Japan	T	1	Q1
PI157413	Chu chou	Japan	T	1	Q2
PI181544	No. 24	Japan	T	1	Q1
PI181559	No. 42	Japan	T	1	Q1
PI181565	No. 52	Japan	T	1	Q1
PI200446	Aka Saya	Japan	T	1	Q1
PI200448	Aki Daizu No. 1	Japan	T	1	Q4
PI200449	Aki Daizu	Japan	T	1	Q1
PI200451	Amakusa Daizu	Japan	T	1	Q1
PI200452	Amakusa Nou No. 2	Japan	T	1	Q1
PI200454	Aokimame	Japan	T	1	Q4
PI200456	Awashima Zairai	Japan	T	1	Q1
PI200466	Gaku Bun	Japan	T	1	Q1
PI200488	Kiro Aki Daizu	Japan	T	1	Q1
PI200515	Oku Kuro Daizu	Japan	T	1	Q1
PI200521	Oura	Japan	T	1	Q1
PI200524	Shimo Baba	Japan	T	1	Q1
PI200525	Shimotsu Ura	Japan	T	1	Q1
PI200526	Shira Nuhi	Japan	T	1	Q1
PI200528	Shiro Daizu	Japan	T	1	Q1
PI200530	Shiro Daizu No. 3	Japan	T	1	Q1
PI200531	Shiro Daizu	Japan	T	1	Q1
PI200532	Shiro Hanasaki No. 1	Japan	T	1	Q1
PI200538	Sugao Zairai	Japan	T	1	Q1
PI200539	Suzanari	Japan	T	1	Q1
PI200542	Tamana	Japan	T	1	Q1
PI200543	Tamanishiki	Japan	T	1	Q1
PI200547	Waka Shima	Japan	T	1	Q1
PI200549	Yashiro Zairai No. 1	Japan	T	1	Q1
PI200550	Yashiro Zairai No. 2	Japan	T	1	Q1
PI200551	Yonekadake	Japan	T	1	Q1
PI208788	Tookichi	Japan	T	1	Q4
PI208789	Zyuninyoshi	Japan	T	1	Q1
PI209577	No. 10 Black Seeds	Japan	T	1	Q4
PI209578	No. 10 Brown Seeds	Japan	T	1	Q4
PI224269	Chasengoku	Japan	T	1	Q1
PI228065	Yamaguchi-white No. 1	Japan	T	1	Q1
PI230970	No. 3	Japan	T	1	Q4
PI230971	No. 4	Japan	T	1	Q1
PI230973	No. 6	Japan	T	1	Q1
PI230979	No. 12	Japan	T	1	Q1
PI230980	No. 13	Japan	T	1	Q1
PI548469	Mammoth Yellow	Japan	T	1	Q4
PI86113S	(Oyachi senshitsadairyu)	Japan	T	1	Q1
PI83836	Zakkon	Korea, North	S	9	Q1
PI84910	Tsurunoko	Korea, North	S	9	Q1
PI87076	Oiarukon	Korea, North	S	9	Q1
PI87565	Antashu	Korea, North	S	9	Q1
PI88820	Heihokuta	Korea, North	S	9	Q1
PI90243	Koshu	Korea, North	S	9	Q1
PI91725	Akazu	Korea, North	S	9	Q1
PI96035	330	Korea, North	S	9	Q1
PI96089	384	Korea, North	S	9	Q1
PI96169	464	Korea, North	S	9	Q1
PI96257	552	Korea, North	S	9	Q1
PI96786	935	Korea, North	S	9	Q1
PI96983	1132	Korea, North	S	9	Q1
PI97066	1215	Korea, North	S	9	Q1
PI97081	1230	Korea, North	S	9	Q1
PI97094	1243	Korea, North	S	9	Q1
PI97100	1249	Korea, North	S	9	Q1
PI97150	1299	Korea, North	S	9	Q1
PI97161	1310	Korea, North	S	9	Q1
PI548438	Arksoy	Korea, North	S	9	Q1
PI548456	Haberlandt	Korea, North	S	9	Q1
PI548474	Nanda	Korea, North	S	9	Q1
PI548484	Ralsoy	Korea, North	S	9	Q1
PI88816S	(Hota)	Korea, North	S	9	Q1
PI89154S	(Chirumukon)	Korea, North	S	9	Q1
PI83874	Chinuikon	Korea, North	T	1	Q1
PI96354	649	Korea, North	T	1	Q1
PI548487	Rose Non Pop	Korea, North	T	1	Q1
PI82286	Kon chote	Korea, South	S	9	Q1
PI82312	Kitu Gunte	Korea, South	S	9	Q1
PI82588	Kahei	Korea, South	S	9	Q1
PI83942	Kuro churyu	Korea, South	S	9	Q1
PI84642	S-67	Korea, South	S	9	Q1
PI84669	S-97	Korea, South	S	9	Q1
PI84734	LG-42	Korea, South	S	9	Q1
PI84874	Br-45	Korea, South	S	9	Q1
PI84949	Chankon	Korea, South	S	9	Q1
PI85089	G-27	Korea, South	S	9	Q1
PI85252	B-89	Korea, South	S	9	Q1
PI85342	Y-30	Korea, South	S	9	Q1
PI85416	Y-127	Korea, South	S	9	Q1
PI85465	Y-218	Korea, South	S	9	Q1
PI85476	Y-244	Korea, South	S	9	Q1
PI85490	Y-269	Korea, South	S	9	Q1
PI86892	Purukomukon	Korea, South	S	9	Q1
PI86904	Fukota	Korea, South	S	9	Q1
PI86982	Kogendokon	Korea, South	S	9	Q1
PI87002	Ogonta	Korea, South	S	9	Q1
PI87037	Hingkongu	Korea, South	S	9	Q1
PI90251	6345	Korea, South	S	9	Q1
PI95780	75	Korea, South	S	9	Q1
PI157394	Alki ball	Korea, South	S	9	Q1
PI157432	Ic san	Korea, South	S	9	Q1
PI157444	Kum kang dae ryu	Korea, South	S	9	Q1
PI157451	Medium green	Korea, South	S	9	Q1
PI157473	Southern Prolific	Korea, South	S	9	Q1
PI157475	Sed-ka	Korea, South	S	9	Q1
PI157476	Sun-cheon	Korea, South	S	9	Q1
PI157478	Suwon No. 5	Korea, South	S	9	Q1
PI157484	Ul san	Korea, South	S	9	Q1
PI157493	So ran du	Korea, South	S	9	Q1
PI158751		Korea, South	S	9	Q1
PI196168	Baik tae	Korea, South	S	9	Q1
PI196175	Yu tae	Korea, South	S	9	Q1
PI196177	Yu tae	Korea, South	S	9	Q1
PI227160	Kumgang	Korea, South	S	9	Q1
PI548450	Delsoy	Korea, South	S	9	Q1
PI548467	Magnolia	Korea, South	S	9	Q1
PI82184S	(Pepute)	Korea, South	S	9	Q1
PI84632S	(S-57)	Korea, South	S	9	Q1
PI157487A	Well-man	Korea, South	S	9	Q1
PI60269	Black bean	Korea, South	T	1	Q2
PI95860	155	Korea, South	T	1	Q1
PI157488	White-soybean	Korea, South	T	1	Q4
PI183900	No. 1705-1	Malaysia	S	9	Q4
PI197182	Raub 16.1422	Malaysia	S	9	Q1
PI210348	Dr. Sander&#39;s Soja	Mozambique	S	9	Q4
PI210349	Jubiltan 65	Mozambique	S	9	Q4
PI210352	Mammoth Yellow	Mozambique	S	9	Q1
PI123439	No. 1	Myanmar	S	9	Q1
PI123440	No. 2	Myanmar	S	9	Q1
PI200832	No. 24	Myanmar	S	9	Q1
PI166140	No. 9686	Nepal	S	9	Q4
PI166141	No. 9687	Nepal	S	9	Q4
PI166147	No. 9693	Nepal	S	9	Q1
PI174853	Bhart	Nepal	S	9	Q4
PI174854	No. 9568-A	Nepal	S	9	Q3
PI174855	Sheta Bhart	Nepal	S	9	Q4
PI175177	No. 9577-A	Nepal	S	9	Q4
PI175178	No. 9592-A	Nepal	S	9	Q2
PI208429	No. 1 Black	Nepal	S	9	Q4
PI208430	No. 2 Black	Nepal	S	9	Q2
PI208431	No. 3 Brown	Nepal	S	9	Q4
PI208432	No. 4 Choc. br.,early var.	Nepal	S	9	Q4
PI208435	No. 7 Mixed	Nepal	S	9	Q4
PI208437	No. 9	Nepal	S	9	Q2
PI209833		Nepal	S	9	Q2
PI208433	No. 5 Choc. br.,late var.	Nepal	T	1	Q4
PI208434	No. 6 White,late var.	Nepal	T	1	Q4
PI208438	No. 10	Nepal	T	1	Q4
PI209836		Nepal	T	1	Q4
PI209837		Nepal	T	1	Q1
PI219698	Kulat	Pakistan	S	9	Q2
PI219732	Kurne	Pakistan	S	9	Q3
PI222397	Kulat	Pakistan	S	9	Q3
PI159922	Amarilla	Peru	S	9	Q4
PI159926	Sao Paulo	Peru	S	9	Q4
PI159923A	Casa Grande	Peru	S	9	Q1
PI159924	Honduras	Peru	T	1	Q1
PI159925	Glycine H	Peru	T	1	Q4
PI159927	Tumbes	Peru	T	1	Q4
PI215755	Soya Otootan	Peru	T	1	Q4
PI148260	Potchefstroom	South Africa	S	9	Q1
PI159093	34S51	South Africa	S	9	Q4
PI159094	35S377	South Africa	S	9	Q1
PI159096	41S77	South Africa	S	9	Q1
PI159097	Geduld	South Africa	S	9	Q1
PI159319	No. 34 S 51	South Africa	S	9	Q1
PI159321	No. 41 S 31	South Africa	S	9	Q1
PI159322	No. 41 S 77	South Africa	S	9	Q1
PI170886	1/34S51	South Africa	S	9	Q1
PI170887	2/34S395	South Africa	S	9	Q1
PI170888	3/35S277	South Africa	S	9	Q1
PI170889	4/38S5	South Africa	S	9	Q1
PI170890	5/40S35	South Africa	S	9	Q1
PI170891	6/41S31	South Africa	S	9	Q1
PI170892	7/41S77	South Africa	S	9	Q1
PI170893	8/42S6	South Africa	S	9	Q1
PI170895	10/45S2	South Africa	S	9	Q1
PI170899	14/35S184	South Africa	S	9	Q1
PI209908		South Africa	S	9	Q1
PI210353	Potchefstroom 184	South Africa	S	9	Q1
PI221713		South Africa	S	9	Q1
PI221714		South Africa	S	9	Q1
PI159095	41S31	South Africa	T	1	Q1
PI203406	455	South Africa	T	1	Q1
PI221715		South Africa	T	1	Q1
PI221717		South Africa	T	1	Q1
PI181696	No. 16 Seeds black	Suriname	S	9	Q4
PI204331	Lawoe	Suriname	S	9	Q4
PI204337	Ringgit strain 25/50	Suriname	S	9	Q4
PI204338	Ringgit strain 19/51	Suriname	S	9	Q4
PI204339	Ringgit strain 23/51	Suriname	S	9	Q4
PI204340	No. 27	Suriname	S	9	Q4
PI181697	No. 27 Seeds black	Suriname	T	1	Q4
PI181698	No. 29 Seeds white	Suriname	T	1	Q4
PI204332	Lawoe strain 2/51	Suriname	T	1	Q4
PI204333	Lawoe strain 3/51	Suriname	T	1	Q4
PI204334	Lawoe strain 6/51	Suriname	T	1	Q4
PI204335	Ringgit	Suriname	T	1	Q4
PI204336	Ringgit strain 8/50	Suriname	T	1	Q4
PI205903	Ma Kam Lung C	Thailand	S	9	Q4
PI205906	Ringgit No. 317	Thailand	S	9	Q4
PI205907	San Patong Tung Farbut	Thailand	S	9	Q4
PI205908	Sri Samrong	Thailand	S	9	Q4
PI205909	Sumbing No. 452	Thailand	S	9	Q4
PI205911	Tung Tam	Thailand	S	9	Q4
PI205913	No. 27	Thailand	S	9	Q4
PI205915	No. 520	Thailand	S	9	Q4
PI205912	USA-ARD-A	Thailand	T	1	Q4
PI205914	No. 29	Thailand	T	1	Q4
PI172902	No. 7461	Turkey	S	9	Q1
PI548440	Armredo	United States	S	9	Q1
PI548458	Harrel	United States	S	9	Q1
PI548461	Improved Pelican	United States	S	9	Q4
PI548465	Louisiana Green	United States	S	9	Q1
PI548468	Mamloxi	United States	S	9	Q1
PI548471	Mamredo	United States	S	9	Q1
PI548476	Nela	United States	S	9	Q1
PI548477	Ogden	United States	S	9	Q1
PI548483	Pocahontas	United States	S	9	Q1
PI548492	Tennessee Non Pop	United States	S	9	Q1
PI548494	Volstate	United States	S	9	Q1
PI548653	Dorman	United States	S	9	Q1
PI548654	Hill	United States	S	9	Q1
PI548657	Jackson	United States	S	9	Q1
PI548481	Pine Dell Perfection	United States	T	1	Q2
PI548656	Lee	United States	T	1	Q1
FC30967		Unknown	S	9	Q1
FC31665		Unknown	S	9	Q4
FC31677		Unknown	S	9	Q1
FC31689		Unknown	S	9	Q1
FC31700		Unknown	S	9	Q1
FC31709		Unknown	S	9	Q1
FC31721		Unknown	S	9	Q2
FC31732		Unknown	S	9	Q1
FC31744		Unknown	S	9	Q4
FC31745		Unknown	S	9	Q1
FC31750		Unknown	S	9	Q1
FC31918		Unknown	S	9	Q1
FC31921		Unknown	S	9	Q1
FC31927		Unknown	S	9	Q1
FC31934		Unknown	S	9	Q2
FC31935		Unknown	S	9	Q1
FC31952		Unknown	S	9	Q1
FC32175		Unknown	S	9	Q1
PI55089		Unknown	S	9	Q1
PI87968	Nosekihosonasa	Unknown	S	9	Q1
PI89469		Unknown	S	9	Q1
PI91646	Bidh el Hamay	Unknown	S	9	Q1
PI200497	Mammoth Brown	Unknown	S	9	Q1
PI212716		Unknown	S	9	Q1
PI548451	Delsta	Unknown	S	9	Q1
PI548462	J.E.W. 45	Unknown	S	9	Q1
FC30265		Unknown	T	1	Q1
FC30267		Unknown	T	1	Q1
FC30282		Unknown	T	1	Q1
FC31416	Non-Pop Clemson No. 2	Unknown	T	1	Q4
FC31622		Unknown	T	1	Q4
FC31649		Unknown	T	1	Q4
FC31676		Unknown	T	1	Q4
FC31683		Unknown	T	1	Q1
FC31707		Unknown	T	1	Q1
FC31719		Unknown	T	1	Q2
FC31731		Unknown	T	1	Q1
FC31737		Unknown	T	1	Q4
FC31933		Unknown	T	1	Q1
FC31943		Unknown	T	1	Q1
FC32176	Smith Super	Unknown	T	1	Q1
FC33123		Unknown	T	1	Q1
PI95959	254	Unknown	S	9	Q1
PI95960	255	Unknown	S	9	Q1
PI95969	264	Unknown	T	1	Q1
FC31919	Santa Maria	Venezuela	T	1	Q4
PI145079	Hernon No. 6	Zimbabwe	S	9	Q1

## Sheet: ST2_candidate.gene
Supplementary Table S2. List of 11 genes located within 5 Kb distances upstream and downstream of the 7 out of 10 SNP markers identified in Table 1, which are associated with salt tolerance.
Gene	Chr	Gene_start	Gene_end	Human-Readable-Description	SNP	Chr	Position	Distance from_ gene_start	Distance from_ gene_end	Distance (Kb)
Glyma.01G039600	1	4300332	4302844	Leucine-rich repeat receptor-like protein kinase family protein	Gm01_4306329_ss715579436	1	4306329	-5997	-3485	<4kb
Glyma.01G039700	1	4304713	4310259	Vps51/Vps67 family (components of vesicular transport) protein				-1616	3930	on gene
					Gm01_4312808_ss715579441	1	4312808	-8095	-2549	<3Kb
Glyma.01G039800	1	4316464	4321369	Galactosyltransferase family protein				3656	8561	<4kb
Glyma.01G040000	1	4336374	4338196	glutathione S-transferase TAU 18	Gm01_4336306_ss715579451	1	4336306	68	1890	<100bp
Glyma.02G195400	2	36872648	36875320	syntaxin of plants 121	Gm02_36878905_ss715582154	2	36878905	-6257	-3585	<4kb
Glyma.03G230400	3	43205651	43209277	invertase H	Gm03_43213208_ss715586397	3	43213208	-7557	-3931	<4kb
Glyma.03G230500	3	43209994	43211988	plus-3 domain-containing protein				-3214	-1220	<2kb
Glyma.03G230600	3	43215435	43216516	Protein of unknown function, DUF538				2227	3308	<3kb
					Gm03_43220331_ss715586399	3	43220331	-4896	-3815	<4kb
Glyma.03G230700	3	43219838	43222853	importin alpha isoform 4				-493	2522	on gene
Glyma.16G076200	16	7722869	7723760	pyrimidin 4	Gm16_7722217_ss715625494	16	7722217	652	1543	<1kb
Glyma.16G076300	16	7725172	7735380	Long-chain fatty alcohol dehydrogenase family protein				2955	13163	<3kb

## Sheet: SF1_SNP
	Supplementary Fig. S1. Distribution of the 34,181 single nucleotide polymorphisms (SNPs) on the 20 chromosomes of soybean. Soybean chromosomes are on the vertical axis, chromosome length in Mb is on the horizontal axis, and the color represents the SNP density, defined as the number of SNPs per 1 Mb window size.

## Sheet: SF2_PCA
	Supplementary Fig. S2. Population genetic structure analysis in the association panel consisting of 563 USDA soybean accessions. 3D graphical plot of the principal component analysis (PCA) (Left) and PCA eigenvalue plot (right) drawn by GAPIT3.

## Sheet: SF3_Kin
		Supplementary Fig. S3. Kinship plot drawn by GAPIT 3 for 563 soybean accessions, showing four distinct groups.

## Sheet: SF4_mahattan.QQ.plot
	Supplementary Fig. S4.Multiple Manhattan plot (left) and QQ plot (right) consisting of GLM, MLM, FarmCPU, and BLINK models in GAPIT3 for salt tolerance in an association panel of 563 accessions: The Manhattan plot (left) illustrates soybean 20 chromosomes on the x-axis and LOD (-log(P-value)) values on the y-axis. The QQ plot (right) displays LOD (-log(P-value)) values on the x-axis and expected …

## Sheet: SF5_GP
		Supplementary Fig. S5. Genomic prediction (r-value) based on salt tolerance in 563 soybean accessions used as the training set to predict tolerance in all individuals of the same panel. The predictions were estimated using three models: maGLUP, gBLUP, and sBLUP, utilizing all 34,181 SNPs in GAPIT3.

## Sheet: SF6_all.tree
Supplementary Fig. S6. The traditional rectangular phylogenetic tree of 563 soybean accessions was constructed using the Maximum Likelihood (ML) method in MEGA 7, based on 6000 randomly selected SNPs distributed across 20 soybean genome chromosomes. The soybean accession number, the original country of accession, and salt-tolerant reaction (S/T) were merged into one taxon name for each accession …

## Sheet: SF7_tree_150T.line
Supplementary Fig. S7. The traditional rectangular phylogenetic tree of 150 salt-tolerant soybean accessions was constructed using the Maximum Likelihood (ML) method in MEGA 7, based on 6000 randomly selected SNPs distributed across 20 soybean genome chromosomes. The soybean accession number, the original country of accession, and salt-tolerant reaction (T) were merged into one taxon name for eac…

## Sheet: SF8_150T.line_diversity
	Supplementary Fig. S8. Population genetic diversity analysis in the 150 salt tolerant accessions. (A) 3D graphical plot of the principal component analysis (PCA), (B) PCA eigenvalue plot, (C-D) phylogenetic trees (C - fan and D - unrooted) drawn by the neighbor-joining (NJ) method in three sub-populations (Q1-Q3) by GAPIT3.

[truncated: 1 more sheets: SF9_tree.6Contry_T.line]
